# Supplementary material for: Identification of microbial signatures linked to oilseed rape yield decline at the landscape scale
Source: Microbiome. 2021 Jan 22;9:19. doi: 10.1186/s40168-020-00972-0 (PMC7825223; doi:10.1186/s40168-020-00972-0)
Supplement: Supplementary file 2 — Additional file 1: Supplementary Table 1. Metadata from the 37 field sites from the 25 farms. Farms with more than one field location are donated with a-d. [file 40168_2020_972_MOESM2_ESM.xlsx]

## Sheet: Sheet1
																	Number of pesticide applications in 2014-2015 growing season
Farm	Yield t/ha	Rotation (years since OSR grown)	Variety	Varietal class	Previous crop	Textural Class	Sand % 2.00-0.063 mm	Silt % 0.063-0.002 mm	Clay % <0.002 mm	Sowing date	latitude	longitude	Elevation above sea level (m)	Annual rainfall (mm)	Max annual Temp	Min annual Temp	Propyzamide O KERB (herbicide)	Metconazole P (fungicide)	Carbetamide G (herbicide)
1	4.85	8	Nikita	Conventional	Wheat	Clay Loam	48	31	21	2014-09-02	53.83	-0.592747	100	646.5	13.5	5.9	1	0	0
2	3.46	2	Sesame	Conventional	Fallow	Clay	35	25	40	2014-08-18	53.052	-0.36947	15	608.6	13.7	5.9	1	0	1
3	4.273	4	Palmedor	HEAR	Wheat	Clay Loam	32	35	33	2014-08-18	52.5	-1.53712	146	700.1	13.8	6.4	1	0	0
3a	4.307	9	Incentive	Hybrid	Barley	Clay Loam	34	35	31	2014-08-25	52.4929	-1.50753	122	592.5	14	7.4	1	2	0
4	3.77	4	Extrovert	Hybrid	Barley	Silty Clay Loam	16	54	30	2014-08-31	51.2388	1.19347	47	652.5	14.1	6	1	0	0
5	4.543	4	Fashion	Conventional	Wheat	Clay	14	44	42	2014-08-23	52.7007	0.296326	1	748.6	14.1	6.2	1	1	1
5c	4.857	8	Fashion	Conventional	Wheat	Clay	23	41	36	2014-08-20	52.6971	0.309372	2	626	13.3	4.9	1	1	0
5d	5.098	12	Fashion	Conventional	Wheat	Clay Loam	24	48	28	2014-08-04	52.7158	0.326111	2	857.3	13.9	6	1	1	0
6	2.93	4	Rocca	HEAR	Barley	Clay Loam	25	46	29	2014-08-23	51.1064	-1.78083	78	689.1	12.2	5.9	1	0	0
7	n/a	Virgin	Harper	Hybrid	Wheat	Sandy Clay Loam	54	22	24	2014-08-20	54.1628	-0.907778	32	709.5	14.7	6.8	1	0	0
8a	3.7	4	SY Harnas	Hybrid	Fallow	Clay	35	25	40	2014-08-25	52.2328	1.24532	35	857.3	13.9	8.5	0	1	1
8b	3.85	4	SY Harnas	Hybrid	Fallow	Clay Loam	28	38	34	2014-08-25	52.2331	1.25016	49	835.2	14.8	6	0	1	1
9	3.194	3	PH106	HEAR	Barley	Clay Loam	25	42	33	2014-08-18	51.1091	-2.09688	126	806.3	14	5.7	2	0	0
9a	4.012	4	Palmedor	HEAR	Barley	Silty Clay Loam	20	49	31	2014-08-16	51.1002	-2.10957	138	765.3	13.1	5.7	2	0	0
10	4.26	3	Compass	Hybrid	Barley	Clay Loam	32	37	31	2014-08-16	55.4611	-1.67627	80	857.3	14.8	6	2	0	0
10a	3.81	6	Catana	Conventional	Barley	Clay Loam	49	31	20	2014-08-08	55.4096	-1.65345	34	815.1	14	5.4	1	0	0
11	4.31	6	Cabernet	Conventional	Barley	Clay Loam	23	44	33	2014-09-01	51.2353	0.236122	59	613.7	13.7	6.1	1	1	0
12a	3.8	5	Pioneer	Hybrid	Wheat	Clay Loam	32	42	26	2014-09-04	51.2282	-0.967493	111	608.9	13.7	6.1	1	0	0
13	4.2	3	PH106	HEAR	Barley	Silty Clay Loam	20	46	34	2014-08-28	50.8002	-2.3623	145	684.7	14.2	6.2	1	1	0
14a	3.41	4	Quartz	Conventional	Wheat	Clay Loam	33	36	31	2014-09-04	50.9177	-2.27692	49	613.7	13.7	6.1	0	1	0
14c	4.08	8	Quartz	Conventional	Wheat	Clay	24	40	36	2014-09-04	50.9126	-2.26937	72	613	13.8	6.1	0	1	0
15	4.26	4	Pioneer	Hybrid	Wheat	Sandy Loam	55	27	18	2014-09-08	50.7671	-2.13389	44	689.1	12.2	5.9	1	0	0
15a	4	5	Pioneer	Hybrid	Wheat	Clay	26	35	39	2014-09-05	50.7875	-2.09412	40	755.5	14.1	6.4	1	0	0
16	4.51	7	Harper	Hybrid	Barley	Clay Loam	32	44	24	2014-08-23	51.6702	-2.03755	112	857.3	14.3	5.8	1	0	0
16a	4.38	4	Trinity	Conventional	Wheat	Clay	24	27	49	2014-08-19	51.6563	-2.03032	112	857.3	14.3	5.8	2	0	0
17	4.29	3	SY Harnas	Hybrid	Barley	Clay	19	41	40	2014-08-29	51.8301	-1.87157	207	835.2	14.3	5.8	2	0	0
18	4.16	4	Palmedor	HEAR	Barley	Silty Clay Loam	19	48	33	2014-08-24	50.865	-2.04282	66	806.3	14	5.7	1	0	0
18a	4.63	4	PT211	Hybrid	Barley	Silty Clay	16	48	36	2014-09-04	50.885	-2.01243	44	857.3	14.8	6	0	0	0
19	3.903	3	Pioneer	Hybrid	Barley	Clay	22	34	44	2014-09-05	51.3223	-1.76428	135	608.9	13.7	6.1	1	0	0
20	3.99	Virgin	Camelot	Conventional	Barley	Sandy Loam	78	12	10	2014-08-19	52.3047	0.844316	35	608.9	13.7	6.1	2	0	0
21	3.5	2	Extrovert	Hybrid	Wheat	Clay Loam	38	32	30	2014-08-13	52.6346	-0.472492	77	610.1	13.8	6.3	2	0	0
21a	4.3	3	PH106	HEAR	Wheat	Clay	24	33	43	2014-08-22	52.6983	-0.829074	181	700.1	13.8	6.4	1	0	0
21b	3.5	4	Extrovert	Hybrid	Wheat	Clay Loam	33	34	33	2014-08-13	52.6281	-0.472651	80	652.5	14.1	6	2	0	0
21c	4.5	7	Trinity	Conventional	Wheat	Clay Loam	31	41	28	2014-08-29	52.7197	-0.207996	1	652.5	14.1	6	2	0	0
22	4.095	2	Palmedor	HEAR	Wheat	Clay	23	40	37	2014-09-02	51.8714	-1.50221	131	620.2	14.4	6.1	1	0	0
24	3.715	Virgin	PH106	HEAR	Rye	Sandy Loam	65	19	16	2014-08-26	52.2455	0.791883	55	620.2	14.4	6.1	1	1	0
25	4.1	4	Cabernet	Conventional	Wheat	Clay Loam	42	30	28	2014-08-16	52.094	-0.118115	28	857.3	13.9	6	1	0	0
