# Supplementary material for: Identification of microbial signatures linked to oilseed rape yield decline at the landscape scale
Source: Microbiome. 2021 Jan 22;9:19. doi: 10.1186/s40168-020-00972-0 (PMC7825223; doi:10.1186/s40168-020-00972-0)
Supplement: Supplementary file 4 — Additional file 3: Supplementary Table 3. A comparison of three samples, one bulk soil (BS), one rhizosphere (RH) and one root (RO), rarefied at 1000 reads and not rarefied, to demonstrate the similarity in community composition. [file 40168_2020_972_MOESM4_ESM.xlsx]

## Sheet: Sheet1
	Number of reads (rarefied)				Number of reads (not rarefied)
	1000	1000	1000		8729	8833	10510
OTU name	F25BS4	F21aRH5	F8aRO4	OTU name	F25BS4	F21aRH5	F8aRO4
OTU314333582	4.2	3.2	64.7	OTU314333582	3.80341	2.73973	65.9467
OTU474792324	0.1	19.6	20.5	OTU474792324	0.206209	18.6233	20.9705
OTU788175665	12.7	7.2	1.6	OTU788175665	12.7391	6.57761	1.11323
OTU603123708	5.2	5.8	0.3	OTU603123708	5.46454	5.36624	0.513796
OTU881368103	1.5	4.8	3.3	OTU881368103	1.35182	4.68697	3.45385
OTU540581904	9.3	0.3	0	OTU540581904	8.06507	0.260387	0
OTU33503629	2.1	3.3	0.8	OTU33503629	2.33704	3.49825	0.570885
OTU989467823	3.5	0.4	0.4	OTU989467823	3.15042	0.622665	0.36156
OTU401832850	3	1.3	0.2	OTU401832850	2.27976	1.23401	0.0570885
OTU229449764	3.4	0	0	OTU229449764	4.1471	0	0
OTU288294268	1.2	2.6	0	OTU288294268	1.0425	2.50198	0.038059
OTU302251886	1.1	1.7	0.6	OTU302251886	1.09978	2.19631	0.399619
OTU957038071	2	0.1	0	OTU957038071	2.60053	0.158497	0
OTU686119973	1.3	0.9	0.1	OTU686119973	1.14561	1.31326	0.0666032
OTU538635954	0	1.6	0.6	OTU538635954	0.0572803	1.83403	0.532826
OTU91007526	0.2	0.7	1.1	OTU91007526	0.297858	0.984943	1.02759
OTU857498452	0.9	1.5	0.1	OTU857498452	0.584259	1.20005	0.00951475
OTU947708934	1.5	0.7	0	OTU947708934	1.44346	0.622665	0.00951475
OTU524193374	1.8	0	0	OTU524193374	2.4516	0	0
OTU254131298	0.7	1.1	0	OTU254131298	1.36327	1.08683	0
OTU387587952	0.9	1.3	0	OTU387587952	0.996678	0.984943	0.0190295
OTU347724948	0.5	1.4	0.3	OTU347724948	0.504067	1.15476	0.256898
OTU387095127	0.1	1.9	0	OTU387095127	0.286402	1.64157	0.0570885
OTU907850709	1.9	0.2	0	OTU907850709	1.50074	0.260387	0
OTU969637872	0.8	0.8	0.1	OTU969637872	0.710276	1.30194	0.038059
OTU522642871	1	0.8	0.1	OTU522642871	1.23726	0.47549	0.0285442
OTU442859332	1.3	0.5	0	OTU442859332	1.15706	0.509453	0
OTU955021837	0.2	1.3	0.3	OTU955021837	0.274946	0.792483	0.19981
OTU106806872	0.1	1.5	0	OTU106806872	0.0687364	1.1774	0
OTU499546203	0.1	1.2	0	OTU499546203	0.194753	1.3359	0.00951475
OTU57723935	0.7	0.8	0.2	OTU57723935	0.549891	0.498132	0.0570885
OTU519973346	1.2	0	0	OTU519973346	1.43201	0.135854	0
OTU586504811	1.1	0	0	OTU586504811	1.44346	0.0339635	0.00951475
OTU803631687	0.4	0.4	0.3	OTU803631687	0.504067	0.396241	0.494767
OTU755016679	0.4	0.7	0.3	OTU755016679	0.297858	0.566059	0.228354
OTU13785690	0.6	0.1	0.3	OTU13785690	0.664452	0.249066	0.475737
OTU74122438	0.4	0.8	0	OTU74122438	0.389506	0.679271	0
OTU536489128	0	1.4	0	OTU536489128	0.0343682	0.747198	0.0190295
OTU54490516	1.3	0	0	OTU54490516	0.836293	0	0
OTU153656294	0	0.7	0.2	OTU153656294	0.137473	0.815125	0.152236
OTU90578307	0.8	0.2	0	OTU90578307	0.652996	0.350957	0
OTU839208581	0.4	0.3	0.2	OTU839208581	0.584259	0.396241	0.0666032
OTU735483835	0.2	0.9	0	OTU735483835	0.183297	0.645307	0
OTU946450922	0	0.6	0.2	OTU946450922	0.0687364	0.679271	0.313987
OTU39740913	0.5	0.3	0	OTU39740913	0.561347	0.464168	0.00951475
OTU154386840	0.3	0.5	0	OTU154386840	0.492611	0.520774	0
OTU389835839	0.2	0.3	0.2	OTU389835839	0.297858	0.701913	0.0951475
OTU657237171	0.5	0.4	0	OTU657237171	0.400962	0.441526	0
OTU594109899	0.4	0.4	0	OTU594109899	0.343682	0.588701	0.00951475
OTU715714150	0.3	0.7	0	OTU715714150	0.0572803	0.66795	0
OTU616553203	0	1.1	0	OTU616553203	0.0114561	0.57738	0
OTU573550973	0.4	0.3	0	OTU573550973	0.458243	0.464168	0
OTU913144386	0.5	0.4	0	OTU913144386	0.32077	0.38492	0.00951475
OTU884331827	0.1	0.4	0.2	OTU884331827	0.0916485	0.656629	0.161751
OTU748827621	0.3	0.1	0.1	OTU748827621	0.504067	0.441526	0.142721
OTU878873174	0	0.9	0	OTU878873174	0	0.520774	0
OTU150071221	0.3	0.2	0	OTU150071221	0.286402	0.633986	0
OTU920672390	0.9	0	0	OTU920672390	0.469699	0.0452847	0
OTU734558858	0.3	0.3	0	OTU734558858	0.309314	0.441526	0.0475737
OTU419789707	0.7	0	0	OTU419789707	0.595715	0.0226424	0.0666032
OTU433795521	0.6	0.2	0	OTU433795521	0.37805	0.203781	0
OTU861390280	0	0.8	0	OTU861390280	0	0.520774	0.0285442
OTU200293965	0.5	0.1	0	OTU200293965	0.618628	0.113212	0
OTU665450495	0.7	0	0	OTU665450495	0.526979	0.0452847	0.0190295
OTU289756839	0	0.6	0	OTU289756839	0.0458243	0.645307	0
OTU101444819	0	0.6	0	OTU101444819	0.103105	0.57738	0
OTU627743470	0.4	0.1	0	OTU627743470	0.584259	0.19246	0
OTU413784078	0.5	0	0.1	OTU413784078	0.64154	0	0.00951475
OTU141084058	0.5	0	0	OTU141084058	0.744644	0	0
OTU797561827	0	0.5	0	OTU797561827	0.126017	0.588701	0
OTU337355088	0.5	0.2	0.1	OTU337355088	0.32077	0.0339635	0.0190295
OTU13148058	0.4	0.1	0	OTU13148058	0.458243	0.215102	0
OTU921132828	0.1	0.6	0	OTU921132828	0.0801925	0.350957	0
OTU692716937	0.8	0	0	OTU692716937	0.32077	0	0
OTU329308441	0	0.1	0.6	OTU329308441	0.0572803	0.0792483	0.266413
OTU578750247	0.3	0.2	0	OTU578750247	0.400962	0.19246	0
OTU414319273	0.4	0.2	0	OTU414319273	0.355138	0.135854	0
OTU958198838	0	0.5	0	OTU958198838	0	0.588701	0
OTU573671943	0.5	0	0	OTU573671943	0.526979	0	0
OTU95933716	0.5	0	0	OTU95933716	0.492611	0.0113212	0.00951475
OTU953701563	0.3	0	0.2	OTU953701563	0.229121	0.0113212	0.237869
OTU628953789	0	0.4	0	OTU628953789	0	0.566059	0
OTU974096376	0.4	0	0	OTU974096376	0.446787	0.113212	0
OTU872891850	0.3	0.3	0	OTU872891850	0.194753	0.158497	0
OTU48449945	0	0.4	0	OTU48449945	0	0.532096	0
OTU247040126	0.4	0	0	OTU247040126	0.32077	0	0.19981
OTU326609036	0.4	0	0.2	OTU326609036	0.240577	0	0.0570885
OTU682807603	0.3	0.2	0	OTU682807603	0.148929	0.203781	0
OTU382877561	0	0.3	0	OTU382877561	0	0.498132	0.0285442
OTU808875088	0.6	0	0	OTU808875088	0.217665	0	0
OTU745604932	0.3	0.1	0	OTU745604932	0.389506	0.0113212	0.00951475
OTU75844255	0.4	0	0	OTU75844255	0.400962	0	0
OTU549413544	0	0.4	0	OTU549413544	0.0229121	0.373599	0
OTU545042483	0	0.6	0	OTU545042483	0.0114561	0.169818	0
OTU171960624	0.3	0.1	0	OTU171960624	0.343682	0.0226424	0
OTU791465431	0	0.3	0	OTU791465431	0	0.452847	0
OTU91023022	0.3	0.1	0	OTU91023022	0.274946	0.0679271	0
OTU436930752	0.3	0.1	0	OTU436930752	0.217665	0.101891	0
OTU824791958	0.3	0.1	0	OTU824791958	0.194753	0.124533	0
OTU480446873	0.1	0.1	0	OTU480446873	0.114561	0.38492	0
OTU220533315	0	0.3	0	OTU220533315	0	0.362278	0
OTU498929662	0	0.5	0	OTU498929662	0	0.158497	0
OTU541528192	0.2	0.1	0	OTU541528192	0.26349	0.0792483	0
OTU81040286	0	0.2	0.1	OTU81040286	0	0.328314	0.00951475
OTU922178592	0	0.3	0	OTU922178592	0.0572803	0.271708	0
OTU793550014	0	0.3	0	OTU793550014	0	0.328314	0
OTU820643421	0	0.3	0	OTU820643421	0	0.328314	0
OTU12545209	0	0.2	0	OTU12545209	0	0.418884	0
OTU572858254	0.1	0.2	0	OTU572858254	0.194753	0.101891	0.0190295
OTU101810389	0	0.2	0.2	OTU101810389	0	0.124533	0.076118
OTU215154295	0.1	0.2	0	OTU215154295	0.103105	0.169818	0
OTU65296471	0	0.3	0	OTU65296471	0.0114561	0.249066	0.00951475
OTU744209024	0.2	0.1	0	OTU744209024	0.0572803	0.181139	0.0285442
OTU199158431	0.1	0.2	0	OTU199158431	0.103105	0.158497	0
OTU786914402	0	0.3	0	OTU786914402	0.0687364	0.158497	0.0190295
OTU883966340	0	0.2	0	OTU883966340	0.0229121	0.305672	0
OTU250607868	0.3	0	0	OTU250607868	0.0801925	0.113212	0.00951475
OTU525233400	0	0.2	0	OTU525233400	0	0.294351	0
OTU319024868	0	0.2	0	OTU319024868	0.0229121	0.260387	0
OTU359696063	0.3	0	0	OTU359696063	0.183297	0	0
OTU879002182	0.3	0	0	OTU879002182	0.183297	0	0
OTU342259715	0	0.3	0	OTU342259715	0.0229121	0.158497	0
OTU200642246	0.2	0	0	OTU200642246	0.26349	0	0.00951475
OTU676008035	0.3	0	0	OTU676008035	0.171841	0	0
OTU689781372	0.1	0.2	0	OTU689781372	0.0687364	0.0792483	0
OTU71526380	0.3	0	0	OTU71526380	0.137473	0	0.00951475
OTU907623996	0.1	0	0	OTU907623996	0.274946	0.0452847	0
OTU439283361	0.1	0.1	0	OTU439283361	0.0229121	0.169818	0
OTU329323195	0.2	0	0	OTU329323195	0.183297	0	0
OTU838340310	0.2	0	0	OTU838340310	0.183297	0	0
OTU399889227	0	0.2	0	OTU399889227	0.0229121	0.158497	0
OTU190857324	0.3	0	0	OTU190857324	0.0801925	0	0
OTU891612703	0	0.3	0	OTU891612703	0	0.0792483	0
OTU961524416	0.1	0.1	0	OTU961524416	0.0801925	0.0905695	0
OTU615735527	0.1	0	0	OTU615735527	0.217665	0.0339635	0.00951475
OTU484773942	0.1	0.1	0	OTU484773942	0.0572803	0.101891	0
OTU735221833	0	0.2	0	OTU735221833	0.0229121	0.135854	0
OTU655094196	0	0.2	0	OTU655094196	0	0.158497	0
OTU384530537	0.1	0	0	OTU384530537	0.217665	0	0.038059
OTU575894407	0.1	0	0	OTU575894407	0.252033	0	0
OTU722283796	0.1	0	0	OTU722283796	0.137473	0.101891	0
OTU525250594	0.2	0	0	OTU525250594	0.137473	0	0
OTU668145020	0.2	0	0	OTU668145020	0.137473	0	0
OTU832232650	0.2	0	0	OTU832232650	0.137473	0	0
OTU133402726	0.3	0	0	OTU133402726	0.0343682	0	0
OTU291941372	0.1	0	0	OTU291941372	0.194753	0	0.038059
OTU887322901	0.1	0	0	OTU887322901	0.229121	0	0
OTU188913671	0	0.1	0	OTU188913671	0.114561	0.113212	0
OTU232198351	0	0.1	0	OTU232198351	0.0801925	0.135854	0
OTU797653040	0	0.1	0	OTU797653040	0	0.215102	0
OTU536335350	0.2	0	0	OTU536335350	0.114561	0	0
OTU799232205	0	0.1	0	OTU799232205	0	0.203781	0
OTU15078478	0.2	0	0	OTU15078478	0.103105	0	0
OTU529840135	0.2	0	0	OTU529840135	0.103105	0	0
OTU878824818	0.2	0	0	OTU878824818	0.103105	0	0
OTU670123376	0.1	0	0	OTU670123376	0.0916485	0.101891	0
OTU132566768	0.2	0	0	OTU132566768	0.0687364	0	0.0190295
OTU794308950	0	0.1	0	OTU794308950	0	0.181139	0
OTU249679083	0.2	0	0	OTU249679083	0.0801925	0	0
OTU762635790	0.2	0	0	OTU762635790	0.0801925	0	0
OTU445134769	0	0.2	0	OTU445134769	0	0.0792483	0
OTU899115676	0	0.1	0	OTU899115676	0.0458243	0.124533	0
OTU424813068	0.2	0	0	OTU424813068	0.0687364	0	0
OTU56489385	0	0.2	0	OTU56489385	0.0114561	0.0566059	0
OTU459511385	0.1	0	0	OTU459511385	0.114561	0.0452847	0
OTU668514727	0	0.1	0	OTU668514727	0.114561	0.0452847	0
OTU68384721	0	0.1	0	OTU68384721	0.0229121	0.135854	0
OTU480060379	0.2	0	0	OTU480060379	0.0572803	0	0
OTU103395624	0.1	0.1	0	OTU103395624	0.0229121	0.0339635	0
OTU436477887	0.1	0	0	OTU436477887	0.148929	0	0
OTU41859297	0.1	0	0	OTU41859297	0.0916485	0.0566059	0
OTU82278159	0	0.1	0	OTU82278159	0.0343682	0.113212	0
OTU859106030	0	0.1	0	OTU859106030	0.0343682	0.113212	0
OTU747714593	0	0.1	0	OTU747714593	0	0.147175	0
OTU854034851	0	0.1	0	OTU854034851	0	0.147175	0
OTU99124448	0	0.1	0	OTU99124448	0	0.147175	0
OTU168721122	0.2	0	0	OTU168721122	0.0458243	0	0
OTU336329170	0	0.1	0	OTU336329170	0.0229121	0.113212	0
OTU442175441	0	0.1	0	OTU442175441	0	0.124533	0.00951475
OTU128675018	0	0	0.1	OTU128675018	0.0229121	0.0113212	0.0951475
OTU699944024	0	0	0.2	OTU699944024	0	0	0.0285442
OTU962397623	0	0.1	0	OTU962397623	0	0.124533	0
OTU154725380	0.2	0	0	OTU154725380	0.0229121	0	0
OTU504364422	0.2	0	0	OTU504364422	0.0229121	0	0
OTU572584881	0.2	0	0	OTU572584881	0.0229121	0	0
OTU632210700	0.2	0	0	OTU632210700	0.0229121	0	0
OTU341466181	0.1	0	0	OTU341466181	0.114561	0	0
OTU5626548	0.1	0	0	OTU5626548	0.0801925	0.0339635	0
OTU741165334	0.1	0	0	OTU741165334	0.0572803	0.0566059	0
OTU301222570	0	0.1	0	OTU301222570	0.0114561	0.101891	0
OTU816879078	0.1	0	0	OTU816879078	0.0114561	0.101891	0
OTU326588003	0	0	0.1	OTU326588003	0	0	0.104662
OTU283117638	0.1	0	0	OTU283117638	0.103105	0	0
OTU575995351	0	0.1	0	OTU575995351	0	0.101891	0
OTU496529751	0.1	0	0	OTU496529751	0.0916485	0	0
OTU87154522	0	0.1	0	OTU87154522	0.0343682	0.0566059	0
OTU255329763	0	0.1	0	OTU255329763	0	0.0905695	0
OTU499945924	0	0.1	0	OTU499945924	0	0.0905695	0
OTU711330368	0	0.1	0	OTU711330368	0	0.0905695	0
OTU210740757	0.1	0	0	OTU210740757	0.0801925	0	0
OTU226597039	0.1	0	0	OTU226597039	0.0801925	0	0
OTU511426470	0.1	0	0	OTU511426470	0.0801925	0	0
OTU918601008	0.1	0	0	OTU918601008	0.0801925	0	0
OTU734405644	0	0	0.1	OTU734405644	0.0229121	0	0.0570885
OTU333852294	0	0.1	0	OTU333852294	0	0.0792483	0
OTU367632712	0	0.1	0	OTU367632712	0	0.0792483	0
OTU672442705	0.1	0	0	OTU672442705	0.0572803	0	0.0190295
OTU160731662	0.1	0	0	OTU160731662	0.0687364	0	0
OTU588404140	0.1	0	0	OTU588404140	0.0687364	0	0
OTU643654534	0.1	0	0	OTU643654534	0.0572803	0.0113212	0
OTU660667339	0	0.1	0	OTU660667339	0.0114561	0.0566059	0
OTU953060800	0.1	0	0	OTU953060800	0.0114561	0.0566059	0
OTU165441207	0.1	0	0	OTU165441207	0.0572803	0	0
OTU56886235	0.1	0	0	OTU56886235	0.0572803	0	0
OTU641753162	0	0.1	0	OTU641753162	0	0.0566059	0
OTU138506239	0	0.1	0	OTU138506239	0	0.0452847	0.00951475
OTU665518264	0.1	0	0	OTU665518264	0.0458243	0	0
OTU89490453	0.1	0	0	OTU89490453	0.0458243	0	0
OTU32926370	0	0.1	0	OTU32926370	0.0343682	0.0113212	0
OTU515190700	0	0.1	0	OTU515190700	0	0.0452847	0
OTU783643144	0	0.1	0	OTU783643144	0	0.0452847	0
OTU630561062	0	0	0.1	OTU630561062	0	0	0.038059
OTU491307246	0.1	0	0	OTU491307246	0.0343682	0	0
OTU823053046	0.1	0	0	OTU823053046	0.0343682	0	0
OTU838953469	0.1	0	0	OTU838953469	0.0343682	0	0
OTU977314781	0.1	0	0	OTU977314781	0.0343682	0	0
OTU980874048	0.1	0	0	OTU980874048	0.0343682	0	0
OTU391055452	0.1	0	0	OTU391055452	0.0229121	0.0113212	0
OTU140851695	0	0.1	0	OTU140851695	0	0.0339635	0
OTU184889003	0	0.1	0	OTU184889003	0	0.0339635	0
OTU296201166	0	0.1	0	OTU296201166	0	0.0339635	0
OTU560529652	0	0.1	0	OTU560529652	0	0.0339635	0
OTU627634948	0	0.1	0	OTU627634948	0	0.0339635	0
OTU141077783	0.1	0	0	OTU141077783	0.0229121	0	0
OTU294732700	0.1	0	0	OTU294732700	0.0229121	0	0
OTU337706801	0.1	0	0	OTU337706801	0.0229121	0	0
OTU846012559	0.1	0	0	OTU846012559	0.0229121	0	0
OTU941512254	0.1	0	0	OTU941512254	0.0229121	0	0
OTU81550049	0.1	0	0	OTU81550049	0.0114561	0.0113212	0
OTU241694829	0	0.1	0	OTU241694829	0	0.0226424	0
OTU278191567	0	0.1	0	OTU278191567	0	0.0226424	0
OTU195134660	0	0	0.1	OTU195134660	0	0	0.0190295
OTU110500977	0.1	0	0	OTU110500977	0.0114561	0	0
OTU126784975	0.1	0	0	OTU126784975	0.0114561	0	0
OTU143679440	0.1	0	0	OTU143679440	0.0114561	0	0
OTU172883677	0.1	0	0	OTU172883677	0.0114561	0	0
OTU190757047	0.1	0	0	OTU190757047	0.0114561	0	0
OTU243874553	0.1	0	0	OTU243874553	0.0114561	0	0
OTU367189091	0.1	0	0	OTU367189091	0.0114561	0	0
OTU621747911	0.1	0	0	OTU621747911	0.0114561	0	0
OTU628892761	0.1	0	0	OTU628892761	0.0114561	0	0
OTU31151969	0	0.1	0	OTU31151969	0	0.0113212	0
OTU160727137	0	0	0.1	OTU160727137	0	0	0.00951475
OTU854294368	0.1	0.2	0	OTU915342107	0.274946	0	0
OTU706889259	0	0.2	0.1	OTU369360456	0.0687364	0.135854	0.0190295
OTU60814010	0.3	0	0	OTU219160383	0.148929	0.0113212	0
OTU5443593	0	0	0.3	OTU910325791	0.148929	0	0
OTU328910642	0	0.1	0	OTU102508358	0.0572803	0.0905695	0
				OTU56043670	0.0687364	0.0566059	0
				OTU454176320	0.0458243	0.0792483	0
				OTU184352819	0.114561	0	0
				OTU736914733	0.0687364	0.0339635	0
				OTU183854048	0.0343682	0	0.0190295
				OTU165355230	0.0458243	0	0
				OTU90288252	0.0458243	0	0
				OTU10010849	0	0	0.038059
				OTU638371255	0.0343682	0	0
				OTU406742645	0.0229121	0	0
				OTU62279558	0.0229121	0	0
				OTU271557686	0	0.0226424	0
				OTU58356044	0	0	0.0190295
				OTU409353772	0.0114561	0	0
				OTU413073601	0.0114561	0	0
				OTU43726872	0.0114561	0	0
				OTU642187760	0.0114561	0	0
				OTU805078821	0.0114561	0	0
				OTU977017741	0.0114561	0	0
				OTU787985755	0	0.0113212	0
				OTU857501788	0	0.0113212	0
				OTU867519016	0	0.19246	0
				OTU405221762	0	0.181139	0
				OTU958486258	0	0.181139	0
				OTU56917274	0.160385	0	0
				OTU497265113	0.114561	0.0339635	0
				OTU735180385	0	0.135854	0
				OTU290719153	0.126017	0	0
				OTU302171465	0.0458243	0.0792483	0
				OTU796837741	0	0.124533	0
				OTU264584182	0.114561	0	0
				OTU346544180	0.103105	0	0
				OTU754711207	0.103105	0	0
				OTU972378747	0.0458243	0.0566059	0
				OTU425323159	0	0.101891	0
				OTU633888093	0	0.101891	0
				OTU930691888	0.0229121	0.0679271	0.00951475
				OTU692176659	0.0916485	0	0
				OTU965350997	0.0916485	0	0
				OTU524491874	0.0687364	0.0226424	0
				OTU342166264	0.0801925	0	0
				OTU784180421	0.0801925	0	0
				OTU786616530	0.0801925	0	0
				OTU337564151	0	0.0792483	0
				OTU351083528	0	0.0792483	0
				OTU363327274	0	0.0792483	0
				OTU851713454	0	0.0792483	0
				OTU309730682	0.0687364	0	0
				OTU452694610	0.0687364	0	0
				OTU429181617	0.0343682	0.0339635	0
				OTU909084330	0	0	0.0666032
				OTU45955868	0	0.0566059	0.00951475
				OTU101417988	0.0572803	0	0
				OTU209762412	0.0572803	0	0
				OTU320272930	0.0572803	0	0
				OTU527897354	0.0572803	0	0
				OTU563008620	0.0572803	0	0
				OTU917863005	0.0572803	0	0
				OTU954925565	0.0572803	0	0
				OTU175882961	0	0.0566059	0
				OTU207405324	0	0.0566059	0
				OTU255831631	0	0.0566059	0
				OTU344839129	0	0.0566059	0
				OTU460045239	0	0.0566059	0
				OTU264220414	0	0	0.0475737
				OTU116160713	0.0458243	0	0
				OTU122090920	0.0458243	0	0
				OTU150473968	0.0458243	0	0
				OTU348492900	0.0458243	0	0
				OTU413291055	0.0458243	0	0
				OTU633311489	0.0458243	0	0
				OTU86213060	0.0458243	0	0
				OTU877608124	0.0458243	0	0
				OTU973677856	0.0458243	0	0
				OTU817335158	0.0229121	0.0226424	0
				OTU827731877	0.0229121	0.0226424	0
				OTU10090472	0	0.0452847	0
				OTU134061690	0	0.0452847	0
				OTU35891584	0	0.0452847	0
				OTU628626769	0	0.0452847	0
				OTU812767291	0	0.0452847	0
				OTU166823337	0.0343682	0	0.00951475
				OTU101567271	0.0343682	0	0
				OTU272281109	0.0343682	0	0
				OTU272732295	0.0343682	0	0
				OTU281053480	0.0343682	0	0
				OTU400527528	0.0343682	0	0
				OTU510126351	0.0343682	0	0
				OTU559116260	0.0343682	0	0
				OTU564592672	0.0343682	0	0
				OTU579171164	0.0343682	0	0
				OTU582106524	0.0343682	0	0
				OTU624596869	0.0343682	0	0
				OTU662478768	0.0343682	0	0
				OTU691268723	0.0343682	0	0
				OTU692337902	0.0343682	0	0
				OTU717167081	0.0343682	0	0
				OTU830506496	0.0343682	0	0
				OTU893258947	0.0343682	0	0
				OTU908418035	0.0343682	0	0
				OTU978201312	0.0343682	0	0
				OTU212886511	0	0.0339635	0
				OTU241010912	0	0.0339635	0
				OTU747672639	0	0.0339635	0
				OTU789121209	0	0.0339635	0
				OTU99288271	0	0.0339635	0
				OTU531366668	0	0.0226424	0.00951475
				OTU128261597	0.0229121	0	0
				OTU149369147	0.0229121	0	0
				OTU159349733	0.0229121	0	0
				OTU176910028	0.0229121	0	0
				OTU203777011	0.0229121	0	0
				OTU270933790	0.0229121	0	0
				OTU292478364	0.0229121	0	0
				OTU306429791	0.0229121	0	0
				OTU326991184	0.0229121	0	0
				OTU32918318	0.0229121	0	0
				OTU332950031	0.0229121	0	0
				OTU343550992	0.0229121	0	0
				OTU374005397	0.0229121	0	0
				OTU43261495	0.0229121	0	0
				OTU469098952	0.0229121	0	0
				OTU484559659	0.0229121	0	0
				OTU514554142	0.0229121	0	0
				OTU534933013	0.0229121	0	0
				OTU552260141	0.0229121	0	0
				OTU575951001	0.0229121	0	0
				OTU654491393	0.0229121	0	0
				OTU683811943	0.0229121	0	0
				OTU775265714	0.0229121	0	0
				OTU786652455	0.0229121	0	0
				OTU815526176	0.0229121	0	0
				OTU83890845	0.0229121	0	0
				OTU854246220	0.0229121	0	0
				OTU936875133	0.0229121	0	0
				OTU94653206	0.0229121	0	0
				OTU963352856	0.0229121	0	0
				OTU620066939	0.0114561	0.0113212	0
				OTU741083772	0	0.0226424	0
				OTU89682994	0	0.0226424	0
				OTU132973898	0	0	0.0190295
				OTU371140910	0	0	0.0190295
				OTU510052570	0	0	0.0190295
				OTU109518181	0.0114561	0	0
				OTU119186080	0.0114561	0	0
				OTU20638090	0.0114561	0	0
				OTU308674841	0.0114561	0	0
				OTU328939171	0.0114561	0	0
				OTU333390659	0.0114561	0	0
				OTU360411758	0.0114561	0	0
				OTU374692926	0.0114561	0	0
				OTU432710353	0.0114561	0	0
				OTU433342571	0.0114561	0	0
				OTU448569477	0.0114561	0	0
				OTU454172152	0.0114561	0	0
				OTU456588119	0.0114561	0	0
				OTU469243880	0.0114561	0	0
				OTU482143677	0.0114561	0	0
				OTU491360404	0.0114561	0	0
				OTU515329412	0.0114561	0	0
				OTU530105600	0.0114561	0	0
				OTU536923302	0.0114561	0	0
				OTU570912746	0.0114561	0	0
				OTU592242855	0.0114561	0	0
				OTU60176739	0.0114561	0	0
				OTU63840479	0.0114561	0	0
				OTU641278388	0.0114561	0	0
				OTU642646502	0.0114561	0	0
				OTU653904378	0.0114561	0	0
				OTU661697518	0.0114561	0	0
				OTU728865339	0.0114561	0	0
				OTU730388956	0.0114561	0	0
				OTU735555406	0.0114561	0	0
				OTU746203738	0.0114561	0	0
				OTU766536852	0.0114561	0	0
				OTU76823259	0.0114561	0	0
				OTU768720455	0.0114561	0	0
				OTU785562296	0.0114561	0	0
				OTU78558242	0.0114561	0	0
				OTU79197739	0.0114561	0	0
				OTU804131673	0.0114561	0	0
				OTU805340490	0.0114561	0	0
				OTU809925849	0.0114561	0	0
				OTU817516696	0.0114561	0	0
				OTU858177548	0.0114561	0	0
				OTU902106121	0.0114561	0	0
				OTU936026130	0.0114561	0	0
				OTU155360209	0	0.0113212	0
				OTU230959080	0	0.0113212	0
				OTU269027254	0	0.0113212	0
				OTU310158836	0	0.0113212	0
				OTU335668706	0	0.0113212	0
				OTU561085777	0	0.0113212	0
				OTU60125804	0	0.0113212	0
				OTU633585842	0	0.0113212	0
				OTU649770602	0	0.0113212	0
				OTU721592505	0	0.0113212	0
				OTU849213254	0	0.0113212	0
				OTU186729949	0	0	0.00951475
				OTU201186318	0	0	0.00951475
				OTU325907262	0	0	0.00951475
				OTU375928098	0	0	0.00951475
				OTU524884090	0	0	0.00951475
				OTU609685814	0	0	0.00951475
				OTU796567360	0	0	0.00951475
				OTU808422361	0	0	0.00951475
				OTU997862572	0	0	0.00951475
					100	100	100
