# Supplementary material for: Identification of microbial signatures linked to oilseed rape yield decline at the landscape scale
Source: Microbiome. 2021 Jan 22;9:19. doi: 10.1186/s40168-020-00972-0 (PMC7825223; doi:10.1186/s40168-020-00972-0)
Supplement: Supplementary file 5 — Additional file 4: Supplementary Table 4. Sequencing read and OTU statistics for each amplicon (16S, ITS, 18S) and compartment (bulk soil, rhizosphere, root). [file 40168_2020_972_MOESM5_ESM.xlsx]

## Sheet: Sheet1
	16S				ITS				18S
	Total	Bulk soil	Rhizosphere	Root	Total	Bulk soil	Rhizosphere	Root	Total	Bulk soil	Rhizosphere	Root
Total reads (passed quality filtering)	10,362,023	3,074,580	3,246,757	4,040,686	26,780,353	7,756,596	9,159,421	9,864,336	24,492,513	6,900,898	7,581,444	10,010,171
Mitochondrial reads (16S)	133,084	526 (<0.1 %)	5878 (0.2 %)	126,680 (3.1%)
Chloroplast reads (16S)	1,327,712	64,493 (2.1 %)	175,077 (5.4 %)	1,088,142 (26.9 %)
Archaea reads (16S)	2298	1387	800	111
Protist/Protozoa reads (ITS)					114,389 (0.4%)	39,994 (0.5%)	39,924 (0.4%)	34,471 (0.3%)
Plant (Archaeplastida/Plantae) reads					12,055,629 (45.0%)	124,2254 (16.0%)	366,8037 (40.0%)	714,5338 (72.4%)	14,665,575 (59.9%)	1,957,062 (28.4%)	4,373,076 (57.7%)	8,519,119 (85.1%)
Fungal reads (18S)									2,901,044 (11.8%)	1,891,871 (27.4%)	896,512 (11.8%)	112,661 (1.1%)
Metazoa reads (18S)									1,976,874 (8.1%)	515,440 (7.5%)	800,378 (10.6%)	661,056 (6.6%)	0
Unassigned reads	265,455	50,579 (1.6 %)	61,644 (1.9 %)	153,232 (3.8 %)	350,618 (1.3%)	220,493 (2.8%)	118,332 (1.3%)	11,793 (0.1%)	59,816 (0.2%)	30,383 (0.4%)	24,088 (0.3%)	5345 (0.1%)
Final bacterial reads (16S)	8,633,474 (83.3%)	2,957,595 (96.2%)	3,003,358 (92.5%)	2,672,521 (66.1%)
Final fungal reads (ITS)					14,259,717 (53.2%)	6,253,855 (80.6%)	5,333,128 (58.2%)	2,672,734 (27.1%)
Final protist reads (18S)									4,889,204 (20.0%)	2,506,142 (36.3%)	1,487,390 (19.6%)	895,672 (8.9%)
Final number OTUs	15,196	14,355	14,061	10,840	8212	6987	6298	3094	5482	4862	4224	1964
Number of reads after rarefaction	2,705,000 (31.3%)	905,000	910,000	890,000	1,064,000 (7.5%)	354,000	370,000	340,000	507,000 (10.4%)	177,000	178,000	152,000
Number of OTUs after rarefaction	14,256	12,480	11,938	8627	5714	4499	3968	2000	2150	1825	1642	738
