# Supplementary material for: Identification of microbial signatures linked to oilseed rape yield decline at the landscape scale
Source: Microbiome. 2021 Jan 22;9:19. doi: 10.1186/s40168-020-00972-0 (PMC7825223; doi:10.1186/s40168-020-00972-0)
Supplement: Supplementary file 6 — Additional file 5: Supplementary Table 5. Twenty most abundant OTUs in rhizosphere soil and root compartments, (a) bacteria, (b) fungi, (c) protists. Occupancy shows the percentage of samples containing the OTU. OTU names and identities (%) for (b) fungi and (c) protists were obtained from NCBI blastn top hits. [file 40168_2020_972_MOESM6_ESM.xlsx]

## Sheet: S4a Bacteria
Table S4a
Rank	OTU	Greengenes database assignment	Relative abundance (%)	Occupancy (%)	Network node type (nubs in bold)	No. connections (edges) in network	Proportion of positive connections	Correlation with Rotation length (negative in bold)	Correlation with yield (negative in bold)
		Rhizosphere
1	B12	Bacteroidetes; c__Flavobacteriia; o__Flavobacteriales; f__Flavobacteriaceae; g__Flavobacterium	1.41868	100	Peripheral	25	0.88
2	B28	Verrucomicrobia; c__[Spartobacteria]; o__[Chthoniobacterales]; f__[Chthoniobacteraceae]; g__Candidatus Xiphinematobacter	1.27099	100	Peripheral	45	0.822222	P=<0.001 R= -0.324
3	B13	Proteobacteria; c__Betaproteobacteria; o__Burkholderiales; f__Oxalobacteraceae	1.17165	100	Peripheral	33	0.848485
4	B3	Proteobacteria; c__Betaproteobacteria; o__Methylophilales; f__Methylophilaceae; g__Methylotenera; s__mobilis	1.1289	98.9011	Provincial hub	109	0.541284
5	B5	Proteobacteria; c__Alphaproteobacteria; o__Rhizobiales; f__Bradyrhizobiaceae	1.0611	100	Provincial hub	70	0.542857
6	B11	Actinobacteria; c__Actinobacteria; o__Actinomycetales; f__Micrococcaceae	1.00011	100	Ultra-peripheral	1	1	P=0.001 R= 0.320
7	B921	Bacteroidetes; c__Flavobacteriia; o__Flavobacteriales; f__Flavobacteriaceae; g__Flavobacterium	0.844835	99.4505	Ultra-peripheral	17	1
8	B4	Bacteroidetes; c__Flavobacteriia; o__Flavobacteriales; f__Flavobacteriaceae; g__Flavobacterium	0.707033	97.8022	Module hub	134	0.514925		P=0.017 R= 0.246
9	B6	Proteobacteria; c__Alphaproteobacteria; o__Rhizobiales; f__Rhizobiaceae; g__Agrobacterium	0.673407	100	Ultra-peripheral	12	1
10	B9	Bacteroidetes; c__[Saprospirae]; o__[Saprospirales]; f__Chitinophagaceae	0.628681	100		0	0
11	B7	Bacteroidetes; c__Cytophagia; o__Cytophagales; f__Cytophagaceae	0.601209	99.4505	Module hub	135	0.525926
12	B15	Bacteroidetes; c__Flavobacteriia; o__Flavobacteriales; f__Flavobacteriaceae; g__Flavobacterium	0.591868	100	Peripheral	2	1		P=0.017 R= 0.246
13	B38	Bacteroidetes; c__[Saprospirae]; o__[Saprospirales]; f__Chitinophagaceae	0.59	100	Peripheral	26	0.923077
14	B43	Verrucomicrobia; c__Verrucomicrobiae; o__Verrucomicrobiales; f__Verrucomicrobiaceae; g__Luteolibacter	0.570879	100	Ultra-peripheral	2	1	P=0.039 R= 0.210
15	B32	Chloroflexi; c__Ellin6529	0.561319	100	Peripheral	32	0.625	P=0.011 R= -0.244
16	B33	Verrucomicrobia; c__Verrucomicrobiae; o__Verrucomicrobiales; f__Verrucomicrobiaceae; g__Luteolibacter	0.515604	100	Ultra-peripheral	16	0.75
17	B50	Proteobacteria; c__Alphaproteobacteria; o__Rhodospirillales; f__Rhodospirillaceae; g__Skermanella	0.443516	98.3516	Module hub	127	0.535433
18	B21	Proteobacteria; c__Alphaproteobacteria; o__Rhizobiales; f__Hyphomicrobiaceae	0.423297	100	Peripheral	14	0.642857
19	B25	Proteobacteria; c__Alphaproteobacteria; o__Sphingomonadales	0.417033	99.4505	Ultra-peripheral	25	0.96
20	B49	Proteobacteria; c__Betaproteobacteria; o__Methylophilales; f__Methylophilaceae	0.405165	100	Peripheral	8	1
		Root
1	B921	Bacteroidetes; c__Flavobacteriia; o__Flavobacteriales; f__Flavobacteriaceae; g__Flavobacterium	3.74528	100	Ultra-peripheral	2	1
2	B3	Proteobacteria; c__Betaproteobacteria; o__Methylophilales; f__Methylophilaceae; g__Methylotenera; s__mobilis	3.51798	100	Module hub	88	0.454545
3	B13	Proteobacteria; c__Betaproteobacteria; o__Burkholderiales; f__Oxalobacteraceae	3.18258	100	Peripheral	14	0.785714
4	B6	Proteobacteria; c__Alphaproteobacteria; o__Rhizobiales; f__Rhizobiaceae; g__Agrobacterium	2.46225	100	Ultra-peripheral	2	1
5	B4	Bacteroidetes; c__Flavobacteriia; o__Flavobacteriales; f__Flavobacteriaceae; g__Flavobacterium	2.0918	98.8764	Module hub	105	0.438095
6	B19	Bacteroidetes; c__Flavobacteriia; o__Flavobacteriales; f__Flavobacteriaceae; g__Flavobacterium	1.47371	99.4382	Peripheral	3	1
7	B109	Proteobacteria; c__Alphaproteobacteria; o__Rhizobiales; f__Hyphomicrobiaceae; g__Devosia	1.23303	100	Peripheral	5	1
8	B20	Proteobacteria; c__Alphaproteobacteria; o__Rhodobacterales; f__Rhodobacteraceae; g__Rhodobacter	1.21865	100	Connector node	62	0.564516		P=0.009 R= 0.290
9	B41	Proteobacteria; c__Alphaproteobacteria; o__Caulobacterales; f__Caulobacteraceae; g__Caulobacter	1.1727	100	Peripheral	6	1
10	B25	Proteobacteria; c__Alphaproteobacteria; o__Sphingomonadales	1.11472	100	Peripheral	41	0.609756	P=0.010 R= -0.273
11	B5240	Bacteroidetes; c__Flavobacteriia; o__Flavobacteriales; f__Flavobacteriaceae; g__Flavobacterium	1.09382	97.7528		0	0
12	B8	Proteobacteria; c__Alphaproteobacteria; o__Sphingomonadales; f__Sphingomonadaceae; g__Sphingopyxis; s__alaskensis	1.00393	98.3146	Ultra-peripheral	13	0.923077	P=0.0328 R= -0.225
13	B33	Verrucomicrobia; c__Verrucomicrobiae; o__Verrucomicrobiales; f__Verrucomicrobiaceae; g__Luteolibacter	0.863483	100	Connector node	53	0.584906
14	B45	Actinobacteria; c__Actinobacteria; o__Actinomycetales; f__Actinosynnemataceae; g__Lentzea	0.858202	97.7528	Ultra-peripheral	4	1
15	B48	Proteobacteria; c__Alphaproteobacteria; o__Rhizobiales; f__Rhizobiaceae	0.84573	99.4382	Peripheral	9	0.888889	P=0.017 R= -0.253
16	B24	Proteobacteria; c__Betaproteobacteria; o__Burkholderiales; f__Comamonadaceae	0.795506	100	Ultra-peripheral	2	1	P=<0.001 R= -0.377
17	B5	Proteobacteria; c__Alphaproteobacteria; o__Rhizobiales; f__Bradyrhizobiaceae	0.745955	100	Connector node	60	0.45
18	B1648	Proteobacteria; c__Betaproteobacteria; o__Burkholderiales; f__Comamonadaceae	0.713258	99.4382	Peripheral	23	0.391304
19	B87	Chloroflexi; c__Anaerolineae; o__SBR1031; f__A4b	0.699213	98.3146	Connector node	52	0.519231
20	B16	Bacteroidetes; c__[Saprospirae]; o__[Saprospirales]; f__Chitinophagaceae	0.694831	100		0	0	P=0.040 R= 0.214

## Sheet: S4b Fungi
Table S3b
Rank	OTU	UNITE database assignment	OTU name	Identities bp/bp (%)	Relative abundance (%)	Occupancy (%)	Network node type (nubs in bold)	No. connections (edges) in network	Proportion of positive connections	Correlation with Rotation length (negative in bold)	Correlation with yield (negative in bold)
		Rhizosphere
1	F2	Chytridiomycota ;c __Chytridiomycetes ;o __Olpidiales ;f __Olpidiaceae	Olpidium brassicae	345/345(100%)	20.283	97.8378	Peripheral	3	0.666667	P=<0.001 R= -0.324
2	F3	Zygomycota ;c __Mortierellomycotina_cls_Incertae_sedis ;o __Mortierellales ;f __Mortierellaceae ;g __Mortierella	Mortrierella sp.	336/336(100%)	7.49324	100		0	0
3	F4	Ascomycota ;c __Sordariomycetes	Gibellulopsis nigrescens	265/265(100%)	2.99892	100	Ultra-peripheral	1	1		P=0.017 R= 0.246
4	F9	Cryptomycota	Rozella sp.	83/102(81%)	2.90297	79.4595	Peripheral	64	0.640625
5	F17	Chytridiomycota	Lobulomycetales sp.		2.70243	99.4595	Ultra-peripheral	4	1	P=0.0135 R= 0.237
6	F5	Ascomycota ;c __Sordariomycetes	Fusarium merismoides	255/255(100%)	1.44838	100		0	0
7	F12	Basidiomycota ;c __Tremellomycetes ;o __Trichosporonales ;f __Trichosporonaceae ;g __Trichosporon	Apiotrichum dulcitum	262/262(100%)	1.40378	94.5946	Ultra-peripheral	1	1
8	F14	Ascomycota	Pseudallescheria fimeti	261/261(100%)	1.34108	86.4865	Peripheral	2	1
9	F22	Ascomycota ;c __Leotiomycetes ;o __Helotiales ;f __Helotiales_fam_Incertae_sedis ;g __Pyrenopeziza ;s __Pyrenopeziza_brassicae	Pyrenopeziza brassicae	243/243(100%)	1.31081	90.2703	Peripheral	3	1		P=0.018 R= -0.238
10	F6	Basidiomycota ;c __Tremellomycetes ;o __Tremellales ;f __Tremellales_fam_Incertae_sedis ;g __Cryptococcus	Cryptococcus aerius	325/325(100%)	1.30405	95.6757		0	0
11	F20	Basidiomycota ;c __Tremellomycetes	Holtermanniella festucosa	305/305(100%)	1.28757	97.8378	Ultra-peripheral	2	1
12	F23	Basidiomycota ;c __Tremellomycetes ;o __Cystofilobasidiales ;f __Cystofilobasidiaceae ;g __Udeniomyces ;s __Udeniomyces_pannonicus	Itersonilia pannonica	326/326(100%)	1.24541	97.2973	Ultra-peripheral	3	1
13	F24	Basidiomycota ;c __Microbotryomycetes ;o __Leucosporidiales ;f __Leucosporidiaceae ;g __Leucosporidium	Leucosporidium drummii	306/306 (100%)	1.15054	97.2973	Ultra-peripheral	3	1
14	F8	Ascomycota ;c __Leotiomycetes	Cadophora sp.	237/242(98%)	1.13108	56.2162	Ultra-peripheral	5	1	P=<0.001 R= -0.330
15	F13	Ascomycota ;c __Eurotiomycetes ;o __Chaetothyriales ;f __Herpotrichiellaceae	Exophiala salmonis	284/284(100%)	1.02973	97.8378		0	0
16	F30	Basidiomycota ;c __Tremellomycetes ;o __Tremellales ;f __Tremellales_fam_Incertae_sedis	Dioszegia sp.	220/220(100%)	0.957027	97.2973	Ultra-peripheral	6	1
17	F7	Basidiomycota ;c __Agaricomycetes ;o __Cantharellales ;f __Cantharellales_fam_Incertae_sedis ;g __Minimedusa	Minimedusa polyspora	328/328(100%)	0.88	69.1892	Ultra-peripheral	2	1
18	F11	Ascomycota	Botryotrichum spirotrichum	248/248(100%)	0.836757	87.5676	Ultra-peripheral	1	1		P=0.006 R= 0.293
19	F21	Ascomycota ;c __Saccharomycetes ;o __Saccharomycetales ;f __Saccharomycetales_fam_Incertae_sedis ;g __Candida	Candida sake	198/198 (100%)	0.78	67.027		0	0
20	F47	Basidiomycota ;c __Tremellomycetes ;o __Tremellales ;f __Tremellales_fam_Incertae_sedis ;g __Cryptococcus	Cryptococcus stepposus	336/336(100%)	0.715676	90.8108	Ultra-peripheral	4	1
		Root
1	F2	Chytridiomycota ;c __Chytridiomycetes ;o __Olpidiales ;f __Olpidiaceae	Olpidium brassicae	345/345(100%)	63.6	100	Ultra-peripheral	3	0.333333	P=<0.001 R= -0.362	P=0.014 R= -0.268
2	F8	Ascomycota ;c __Leotiomycetes	Cadophora sp.	237/242(98%)	4.57235	71.7647	Peripheral	4	1	P=<0.001 R= -0.405
3	F19	Ascomycota ;c __Leotiomycetes ;o __Helotiales ;f __Helotiales_fam_Incertae_sedis ;g __Tetracladium ;s __Tetracladium_maxilliforme	Tetracladium maxilliforme	240/240(100%)	2.91059	90.5882	Peripheral	29	0.62069	P=0.022 R= 0.241	P=0.009 R= 0.318
4	F3	Zygomycota ;c __Mortierellomycotina_cls_Incertae_sedis ;o __Mortierellales ;f __Mortierellaceae ;g __Mortierella	Mortrierella sp.	336/336(100%)	1.33176	89.4118		0	0
5	F9	Cryptomycota	Rozella sp.		1.00941	52.3529	Peripheral	4	0.5	P= 0.010 R = 0.269
6	F1088	Ascomycota ;c __Leotiomycetes ;o __Helotiales ;f __Helotiales_fam_Incertae_sedis	Tetracladium furcatum	233/235(99%)	0.877353	94.7059	Peripheral	2	1	P=0.006 R= 0.290	P=0.009 R= 0.302
7	F59	Ascomycota ;c __Dothideomycetes ;o __Pleosporales	Pyrenochaeta sp.	250/250 (100%)	0.873235	75.8824	Ultra-peripheral	1	1
8	F17	Chytridiomycota	Lobulomycetales sp.		0.866765	74.7059	Ultra-peripheral	3	0.666667	P=0.008 R= 0.281
9	F49	Ascomycota ;c __Leotiomycetes	Hymenoscyphus menthae	241/241(100%)	0.828235	74.1176	Ultra-peripheral	1	1
10	F4	Ascomycota ;c __Sordariomycetes	Gibellulopsis nigrescens	265/265(100%)	0.624118	84.1176	Ultra-peripheral	1	1	P=0.034 R= 0.221
11	F1564	Ascomycota ;c __Leotiomycetes ;o __Helotiales	Tetracladium sp.	240/242(99%)	0.587353	78.8235	Ultra-peripheral	2	1	P=<0.001 R= 0.350
12	F26	Ascomycota ;c __Leotiomycetes ;o __Helotiales ;f __Helotiales_fam_Incertae_sedis ;g __Tetracladium	Tetracladium globosum	241/241(100%)	0.481765	84.7059	Ultra-peripheral	1	1	P=0.030 R= 0.230
13	F14	Ascomycota	Pseudallescheria fimeti	261/261(100%)	0.465588	51.7647		0	0
14	F5	Ascomycota ;c __Sordariomycetes	Fusarium merismoides	255/255(100%)	0.440882	74.7059		0	0
15	F79	Basidiomycota ;c __Tremellomycetes ;o __Cystofilobasidiales ;f __Cystofilobasidiaceae ;g __Itersonilia	Itersonilia sp.	328/329(99%)	0.393235	74.1176		0	0
16	F113	Ascomycota ;c __Sordariomycetes	Pezizomycotina sp.	208/252(83%)	0.364118	57.0588	Peripheral	14	0.571429
17	F62	Ascomycota ;c __Leotiomycetes ;o __Helotiales ;f __Helotiaceae	Articulospora proliferata	240/244(98%)	0.321471	37.0588		0	0
18	F10	Zygomycota ;c __Mortierellomycotina_cls_Incertae_sedis ;o __Mortierellales ;f __Mortierellaceae ;g __Mortierella	Mortierella sp.	346/346(100%)	0.300882	54.1176	Peripheral	7	0.285714
19	F28	Zygomycota ;c __Mortierellomycotina_cls_Incertae_sedis ;o __Mortierellales ;f __Mortierellaceae ;g __Mortierella	Mortierella sp.	341/341(100%)	0.3	60.6		0	0	P=0.018 R= 0.249
20	F1106	Ascomycota ;c __Sordariomycetes ;o __Sordariales ;f __Lasiosphaeriaceae	Podospora sp.	244/245(99%)	0.3	47.6	Ultra-peripheral	1	1		P=0.009 R= 0.289

## Sheet: S4c Protists
Table S3c
Rank	OTU	OTU number (NCBI)	PR2 database assignment	OTU name	Identities bp/bp (%)	Relative abundance (%)	Occupancy (%)	Network node type (nubs in bold)	No. connections (edges) in network	Proportion of positive connections	Correlation with Rotation length (negative in bold)	Correlation with yield (negative in bold)
			Rhizosphere
1	P87	OTU803631687	Rhizaria; Cercozoa; Endomyxa-Phytomyxea; Plasmodiophorida; Plasmodiophorida_X; Spongospora; Spongospora_nasturtii	Spongospora nasturtii	224/225(99%)	10.3573	92.6966	Peripheral	45	0.777778
2	P82	OTU314333582	Rhizaria; Cercozoa; Endomyxa-Phytomyxea; Plasmodiophorida; Plasmodiophorida_X; Spongospora; Spongospora_subterranea	Spongospora subterranea	217/222(98%)	9.35674	94.382	Peripheral	17	0.588235
3	P24	OTU474792324	Stramenopiles;Stramenopiles_X;Oomycota;Oomycota_X;Peronosporales;Lagenidium;Lagenidium_giganteum;	Lagenidium sp.	222/225(99%)	8.83539	95.5056	Peripheral	24	0.375
4	P65	OTU788175665	Stramenopiles; Stramenopiles_X; Oomycota; Oomycota_X; Peronosporales; Phytophthora;	Phytophthora sp.	222/226(98%)	8.48539	100	Peripheral	3	1	P=<0.001 R=-0.311
5	P3	OTU881368103	Rhizaria;Cercozoa;Filosa-Sarcomonadea;Glissomonadida;Allapsidae;Orciraptor;Orciraptor_agilis;	Orciraptor agilis	224/227(99%)	3.15449	100		0	0
6	P8	OTU603123708	Rhizaria;Cercozoa;Filosa-Sarcomonadea;Glissomonadida;Glissomonadida_X;Glissomonadida_XX;Glissomonadida_XX_sp.;	Glissomonadida sp.	225/225(100%)	3.00506	100		0	0
7	P29	OTU33503629	Rhizaria; Cercozoa; Filosa-Thecofilosea; Cryomonadida; Rhogostoma-lineage; Rhogostoma-lineage_X; Rhogostoma-lineage_X_sp.	Protaspis grandis	214/217(99%)	2.39551	100		0	0		P=0.017 R= -0.243
8	P26	OTU91007526	Stramenopiles;Stramenopiles_X;Oomycota;Oomycota_X;Oomycota_XX;Oomycota_XXX;Oomycota_XXX_sp.;	Lagena radicola	217/217(100%)	2.15506	100		0	0
9	P22	OTU91023022	Rhizaria; Cercozoa; Endomyxa-Phytomyxea; Plasmodiophorida; Polymyxa-lineage; Polymyxa; Polymyxa_graminis	Polymyxa graminis	225/225(100%)	1.90112	72.4719		0	0
10	P54	OTU538635954	Stramenopiles; Stramenopiles_X; MAST; MAST-12; MAST-12C; MAST-12C_X; MAST-12C_X_sp.	MAST-12C sp.	185/205(90%)	1.89775	88.2022	Peripheral	8	1
11	P34	OTU947708934	Rhizaria; Cercozoa; Endomyxa; Vampyrellida; Leptophryidae; Leptophryidae_X; Leptophryidae_X_sp.	Leptophryidae sp.	223/225(99%)	1.58315	100		0	0
12	P14	OTU793550014	Stramenopiles; Stramenopiles_X; Oomycota; Oomycota_X; Haliphthorales; Haliphthorales_X; Haliphthorales_X_sp.	Haliphthorales sp.	197/214(92%)	1.55899	38.764	Peripheral	95	0.494737
13	P72	OTU969637872	Rhizaria;Cercozoa;Filosa-Imbricatea;Euglyphida;Trinematidae;Trinematidae_X;Trinematidae_X_sp.;	Trinematidae sp.	225/225(100%)	1.27528	98.8764		0	0
14	P86	OTU302251886	Rhizaria; Cercozoa; Filosa-Sarcomonadea; Cercomonadida; Cercomonadidae; Cercomonas; Cercomonas_sp.	Cercomonas sp.	221/222(99%)	1.13989	100		0	0
15	P50	OTU401832850	Rhizaria; Cercozoa; Endomyxa-Phytomyxea; Plasmodiophorida; Polymyxa-lineage; Polymyxa; Polymyxa_graminis	Polymyxa graminis	210/214(98%)	1.10674	83.7079		0	0
16	P38	OTU74122438	Amoebozoa; Lobosa; Tubulinea; Euamoebida; Hartmannellidae; Copromyxa; Copromyxa_protea	Copromyxa protea	225/225(100%)	1.02921	86.5169	Ultra-peripheral	2	1
17	P952	OTU387587952	Alveolata;Ciliophora;Spirotrichea;Hypotrichia;Oxytrichidae;Oxytrichidae_X;Oxytrichidae_X_sp.;	Oxytrichidae sp.	225/225(100%)	0.991573	93.8202		0	0
18	P95	OTU665450495	Alveolata;Ciliophora;Litostomatea;Haptoria;Spathidiidae	Spathidiidae sp.	224/225(99%)	0.733146	82.0225		0	0
19	P7	OTU90578307	Stramenopiles; Stramenopiles_X; Oomycota; Oomycota_X; Peronosporales	Peronosporales sp.	222/226(98%)	0.694944	85.3933		0	0
20	P68	OTU288294268	Stramenopiles; Ochrophyta; Chrysophyceae; Chrysophyceae_X; Chrysophyceae_Clade-C; Spumella;	Spumella sp.	220/225(98%)	0.675843	95.5056	Peripheral	13	0.0769231
			Root
1	P82	OTU314333582	Rhizaria; Cercozoa; Endomyxa-Phytomyxea; Plasmodiophorida; Plasmodiophorida_X; Spongospora; Spongospora_subterranea	Spongospora subterranea	217/222(98%)	39.798	96.0526	Connector node	44	0.5
2	P24	OTU474792324	Stramenopiles;Stramenopiles_X;Oomycota;Oomycota_X;Peronosporales;Lagenidium;Lagenidium_giganteum;	Lagenidium sp.	222/225(99%)	12.1289	90.1316	Connector node	8	0.75
3	P65	OTU788175665	Stramenopiles; Stramenopiles_X; Oomycota; Oomycota_X; Peronosporales; Phytophthora;	Phytophthora sp.	222/226(98%)	8.63882	98.0263	Ultra-peripheral	1	1
4	P87	OTU803631687	Rhizaria; Cercozoa; Endomyxa-Phytomyxea; Plasmodiophorida; Plasmodiophorida_X; Spongospora; Spongospora_nasturtii	Spongospora nasturtii	224/225(99%)	7.66974	80.2632	Peripheral	14	0.857143
5	P14	OTU793550014	Stramenopiles; Stramenopiles_X; Oomycota; Oomycota_X; Haliphthorales; Haliphthorales_X; Haliphthorales_X_sp.	Haliphthorales sp.	197/214(92%)	7.60724	46.7105	Peripheral	73	0.547945
6	P3	OTU881368103	Rhizaria;Cercozoa;Filosa-Sarcomonadea;Glissomonadida;Allapsidae;Orciraptor;Orciraptor_agilis;	Orciraptor agilis	224/227(99%)	6.19013	99.3421	Ultra-peripheral	1	1
7	P26	OTU91007526	Stramenopiles;Stramenopiles_X;Oomycota;Oomycota_X;Oomycota_XX;Oomycota_XXX;Oomycota_XXX_sp.;	Lagena radicola	217/217(100%)	2.16776	94.7368		0	0	P=0.034 R= -0.221
8	P90	OTU13785690	Amoebozoa;Conosa;Variosea;Variosea_X;Schizoplasmodiids;Ceratiomyxella;Ceratiomyxella_tahitiensis;	Ceratiomyxella tahitiensis	203/224(91%)	1.40329	92.1053		0	0	P=0.020 R= -0.244	P=0.009 R= -0.296
9	P54	OTU538635954	Stramenopiles; Stramenopiles_X; MAST; MAST-12; MAST-12C; MAST-12C_X; MAST-12C_X_sp.	MAST-12C sp.	185/205(90%)	1.33158	82.8947	Peripheral	2	1
10	P22	OTU91023022	Rhizaria; Cercozoa; Endomyxa-Phytomyxea; Plasmodiophorida; Polymyxa-lineage; Polymyxa; Polymyxa_graminis	Polymyxa graminis	225/225(100%)	1.15592	32.8947		0	0
11	P48	OTU347724948	Rhizaria; Cercozoa; Filosa-Imbricatea; Thaumatomonadida; Thaumatomonadidae; Thaumatomonas; Thaumatomonas_sp.	Thaumatomonas sp.	225/225(100%)	0.650658	92.7632	Ultra-peripheral	1	1
12	P8	OTU603123708	Rhizaria;Cercozoa;Filosa-Sarcomonadea;Glissomonadida;Glissomonadida_X;Glissomonadida_XX;Glissomonadida_XX_sp.;	Glissomonadida sp.	225/225(100%)	0.632895	93.4211		0	0		P=0.012 R=-0.276
13	P29	OTU33503629	Rhizaria; Cercozoa; Filosa-Thecofilosea; Cryomonadida; Rhogostoma-lineage; Rhogostoma-lineage_X; Rhogostoma-lineage_X_sp.	Protaspis grandis	214/217(99%)	0.613158	85.5263	Ultra-peripheral	1	0
14	P34	OTU947708934	Rhizaria; Cercozoa; Endomyxa; Vampyrellida; Leptophryidae; Leptophryidae_X; Leptophryidae_X_sp.	Leptophryidae sp.	223/225(99%)	0.482895	69.7368		0	0
15	P94	OTU153656294	Rhizaria; Cercozoa; Filosa-Sarcomonadea; Glissomonadida; Allapsidae; Group-Te; Group_Te_sp.	Group Te sp.	201/212(95%)	0.385526	80.2632		0	0
16	P86	OTU302251886	Rhizaria; Cercozoa; Filosa-Sarcomonadea; Cercomonadida; Cercomonadidae; Cercomonas; Cercomonas_sp.	Cercomonas sp.	221/222(99%)	0.323026	85.5263		0	0
17	P59	OTU706889259	Rhizaria; Cercozoa; Filosa-Sarcomonadea; Glissomonadida; Allapsidae; Group-Te; Group_Te_sp.	Group Te sp.	202/212(95%)	0.310526	70.3947		0	0
18	P63	OTU953701563	Amoebozoa; Conosa; Variosea; ATCC50593-Flamella-WIM80-lineage; WIM80-lineage; WIM80-lineage_X; WIM80-lineage_X_sp.	WIM80-lineage sp.	136/152(89%)	0.303947	42.7632		0	0
19	P27	OTU884331827	Rhizaria; Cercozoa; Filosa-Sarcomonadea; Cercomonadida; Paracercomonadidae; Paracercomonas; Paracercomonas_metabolicus	Paracercomonas metabolicus	224/225(99%)	0.303289	73.0263		0	0
20	P5	OTU229795805	Rhizaria; Cercozoa; Filosa-Sarcomonadea; Cercomonadida; Paracercomonadidae; Paracercomonas; Paracercomonas_metabolicus	Paracercomonas metabolicus	218/225(97%)	0.283553	19.0789		0	0
